# Supplementary material for: iTRAQ-Based Quantitative Proteomics Analysis of HeLa Cells Infected With Chlamydia muridarum TC0668 Mutant and Wild-Type Strains
Source: Front Microbiol. 2019 Nov 7;10:2553. doi: 10.3389/fmicb.2019.02553 (PMC6854023; doi:10.3389/fmicb.2019.02553)
Supplement: Supplementary Table 1 — The differentially expressed proteins between TC0668wt- and TC0668mut-infected cells in Venn diagram. [file Table_1.XLSX]

## Sheet: Venn diagram
Names	total	elements
MU1/WT1 MU2/WT2 MU3/WT3 MU4/WT4	20
		M0R009
		Q92835
		A0A0J9YXM6
		C9JXX7
		P49137
		Q05DU1
		A0A024R5N4
		H0Y919
		Q96AG3
		Q15751
		A0A0A0MRM6
		Q9P013
		Q14525
		Q8TC57
		Q9HBR0
		E9PEW5
		Q14520
		P35908
		Q96MW5
		Q86YZ3
MU1/WT1 MU2/WT2 MU3/WT3	48	B7Z8R6
		I2D5I8
		C9JE12
		B4DPP0
		B4DUP1
		H3BUW8
		A0A140TA09
		Q9BXF6
		Q8IVZ3
		Q05DA4
		Q8N9J5
		P07996
		I3L2I4
		A0A087WSY5
		B4E2Y1
		O94919
		A8K2Q6
		B4DTS3
		A0A024RAB6
		C9JBE7
		P0CB38
		B4DSA7
		B2R4C9
		A1L378
		B7Z2X4
		Q6AZY7
		Q9BYV8
		A0A0K0Q2Z1
		Q9P086
		Q5T0N1
		J3JS70
		Q9UGL9
		E9PS47
		H0YCZ2
		Q92871
		O96007
		B4DMI5
		I3L0Y5
		A0A126LAW1
		Q9C0B5
		B3KUM0
		A0A0S2Z3A0
		K7EN65
		B7ZW30
		H3BUF6
		H0Y544
		A2IPI2
		H9KVD1
MU1/WT1 MU2/WT2 MU4/WT4	16	Q4G1C4
		A0A024R1H1
		Q8WXS4
		P10301
		A6NDA1
		A0A1U9X7B3
		Q96KB7
		H3BP32
		E7EVH9
		B4DDK7
		P05204
		Q9P2P1
		B3KY23
		A6NIR2
		Q53TA7
		Q96F25
MU1/WT1 MU3/WT3 MU4/WT4	36	Q14CN4
		F4ZW66
		P01023
		C9J102
		B3KQ74
		A0A1C9J732
		A0A087WW44
		Q5T985
		N0DVX5
		Q9HBQ7
		Q9NSB2
		B8ZZ99
		P13647
		Q9H1A4
		Q9NPE3
		Q8TEH6
		Q8TBC8
		B7Z431
		Q5QP82
		A6NFN3
		P13645
		P02533
		Q6EMK4
		Q6NX58
		F8VXK4
		B3KRK2
		B7Z8Q7
		H6VRF8
		B4DJM5
		H0YHR2
		B7Z8Y9
		Q15555
		A0A0G2JNN3
		B3KXC4
		B4DKU5
		B4DXH2
MU2/WT2 MU3/WT3 MU4/WT4	24	P02656
		Q96RG4
		C9JF16
		F6SS63
		K7ES41
		E9PHH9
		Q8N883
		Q69YN4
		P0C2Y1
		Q9NX55
		Q658V6
		Q9UHW5
		B3KNQ9
		B4DRF3
		A0A024R5Q9
		Q4W5T8
		Q8N4V1
		A0A192GQE0
		A0A024R8I8
		Q8N442
		P08582
		F8W860
		B4DNI1
		Q6ZNA5
MU1/WT1 MU2/WT2	71	O95164
		A8K0B9
		K7ENN8
		Q05BW3
		B4E1D8
		H3BSV1
		E9PS44
		H0Y6A7
		Q9H9M6
		I1SRC5
		Q6FHJ9
		A0A024R5G7
		B7Z5K2
		B3KXN9
		B4DGK8
		J3QQL5
		B4DXS3
		B4DXF5
		B4DHA1
		P50747
		O14732
		Q96K88
		E7EVY3
		C9JRT7
		Q8IWV8
		A0A0A0MSU3
		A6NHL2
		F8WDP1
		A0A087WW43
		Q8NAV1
		Q8N612
		D6RER8
		A0A0G2JL54
		X6R717
		B7Z7E5
		Q15170
		L8ECB7
		A0A0F7G8J1
		D6RDG3
		K7ELV1
		Q9BRS2
		Q8TDX9
		Q5SY16
		A0A0A0MT16
		A0A0A0MRX2
		O15243
		Q9HBH1
		K7EJT1
		F6IR49
		Q5TAQ0
		G3V5K2
		Q96GR7
		Q15819
		Q8N9Z4
		F8VV56
		Q8NI62
		Q16626
		A8K948
		D6RIE4
		Q9P2M7
		I3L1T3
		B7ZB52
		P61927
		E9PRS0
		M0R0W6
		B4E216
		Q9Y4D2
		Q9H330
		P04908
		Q96EN8
		Q5TAX3
MU1/WT1 MU3/WT3	109	B7Z905
		Q8WWI5
		Q6PIA2
		O43310
		Q9H0J9
		H0YGN0
		F8W9Q8
		Q68E09
		Q8NFZ8
		Q6FI30
		A8MZH8
		H0YES4
		Q9H981
		B4DS50
		F8W696
		H0YJI8
		X6R6A3
		B0AZV9
		I6MBV4
		Q6UXS9
		K7EK33
		Q59F53
		B4DI57
		A1L3A9
		Q969Z3
		O95235
		H0YAS8
		A6PVM9
		A0A024R781
		Q9NRX5
		A6NLH6
		B4DHQ5
		B4DV83
		Q96AY2
		B4DW31
		H3BRE8
		A0A024R210
		F2Z3L2
		Q9BRX9
		O14578
		O75821
		H3BLU7
		Q9NWA0
		A4FU11
		P0DJ93
		Q16577
		B4DRL9
		P98179
		A0A087WU78
		Q59FB8
		Q8N954
		P08754
		Q9ULC3
		A0A075B7E6
		Q9NQS1
		Q5U602
		J3KTI4
		B4DHI5
		P36955
		P59780
		E9PSG0
		Q8IZ21
		J3KRL6
		O95678
		I6L975
		B2R988
		Q05CF4
		Q14554
		Q8N1G2
		O75970
		A0A0A0MSN6
		B0FTY2
		Q13488
		E9PHK0
		P68402
		B3KQA9
		I3L3A7
		Q13443
		B3KT04
		S6AP35
		Q9ULW3
		Q8N4H5
		A6NCW0
		J3KSJ3
		Q504U0
		P09234
		A0A0B4J2A2
		M0R0A0
		B2R858
		Q9UMN6
		B2RXF3
		H7C5G1
		A2N2X0
		O14545
		A0A0U1RQF3
		Q504Q3
		P05386
		Q15797
		F8WEC6
		Q9NPD8
		G8JLP4
		B7ZAW3
		Q8TAS6
		Q6IAJ3
		O95243
		B2RA70
		H7BYY2
		B7Z4R8
		A8E4L7
MU1/WT1 MU4/WT4	45	O75808
		P04259
		B3KW45
		P48775
		P83369
		C9JH23
		V9PAJ5
		P35527
		Q15800
		A0A0A0MRT7
		A0A024QZB1
		H0Y4R5
		H7C1X5
		Q04695
		R9WQY1
		Q5TF98
		A0A140TA76
		Q4G148
		C8C504
		F5H7L5
		A0A0C4DGE4
		Q8N8J7
		M0R0S8
		A0AV58
		Q8IXW5
		B4DRR0
		D6RJE7
		A0A0S2Z4Z3
		Q5IRN2
		Q53GY5
		H3BMW4
		Q8N141
		Q9BWS2
		Q96GE9
		A8K5H6
		A0A0A0N0L5
		O60613
		P10109
		Q494V2
		Q02413
		H0Y5H6
		Q5T1V6
		P13928
		B3KWI6
		P55316
MU2/WT2 MU3/WT3	52	A0A1B0GW73
		B3KRA8
		Q96K37
		A8K1Z4
		B4DSK4
		Q9NX00
		H3BT73
		Q9H4L5
		B7Z5M7
		A4D1M6
		Q9BSV6
		B4DQN3
		Q9Y2H1
		O14943
		A0A024R6D1
		Q96G25
		A0A0S2Z377
		E9PKT9
		A0A0C4DG40
		A0A0C4DG94
		B4E2E7
		Q9BYX7
		G3V4B8
		B4DGU2
		A0A126LB07
		B7WP74
		O76095
		K7ELS8
		H0Y430
		A8K5G6
		P51153
		Q9Y2K6
		B3KM26
		V9GY60
		D6RC07
		Q5JPJ9
		O43464
		Q6QNY0
		Q9ULM3
		Q15814
		A8MU21
		B3KW31
		B4DED6
		B4DYB6
		H0YB56
		K7EPR5
		H0YBM4
		D6RDM3
		J3KSC3
		A0A1B0GVS8
		L8B4J3
		A2RU67
MU2/WT2 MU4/WT4	41	O43263
		L0R6Q1
		P00441
		B9A057
		G3V1P3
		C9IYS5
		B3KMX4
		C9JE98
		P78386
		H0YC63
		C0LQF2
		Q9NWP0
		F5GZI3
		B1AH59
		A8K6X5
		B2R950
		Q5T4U8
		H0YLM3
		Q9HB00
		O95400
		O15091
		C9JZJ5
		J3QL81
		I3L0R3
		J3QL54
		A0A1B0GTN5
		A8K631
		A4D111
		H7C0V9
		Q9NZ23
		Q5STZ8
		K7ESE5
		B4E2F1
		P51970
		B9TX64
		Q701L7
		P08779
		Q9GZP8
		O60779
		O76087
		Q9H2A2
MU3/WT3 MU4/WT4	60	A0A0J9YY65
		Q2TAA5
		H7C1Z0
		B4DLM7
		F5GXX5
		B4E014
		M0QXA7
		A8K6K4
		E5RFY9
		A0A0A0N0M2
		C9JKQ2
		A0A024QZ21
		E9PL33
		B3KMM7
		B3KP61
		P60468
		Q9Y5J9
		Q9Y333
		L8E9U3
		Q8IZW8
		O95372
		A0A096LNJ4
		B8ZZ45
		G5E943
		P50443
		A0A1D0C403
		M0R0R1
		H0YDT8
		B3KRC6
		H7BXT7
		E9PKQ5
		Q5JXR7
		F5GZ41
		D6REL0
		A0A0B4J220
		P25054
		Q9UKZ7
		H0YE97
		E7DRJ7
		A8K2T4
		B3KYA5
		Q96LR5
		Q9HBU9
		A0A0A0MRF6
		C9J5K4
		P78537
		Q96E52
		H7C2K2
		B4E071
		E9PJA0
		B4DI70
		Q12882
		B4DT96
		F8W1G3
		J3QS03
		A8K9S3
		Q9NWU2
		P22736
		Q9UI42
		Q9Y6H1
MU1/WT1	226	I3L4X3
		O14548
		B3KW93
		B2RBA0
		P45973
		Q96NA2
		Q59EQ4
		H0YA55
		M5EF02
		F5H157
		A0A1B0GV70
		B3KMW0
		Q9Y2S0
		B7Z8V5
		Q9NT62
		Q8N999
		Q5W9G3
		B4DDP8
		Q13914
		B3KPN9
		K7EQ43
		P02765
		P55735
		A0A1W2PRV5
		Q5JR08
		B4E1G1
		Q2TAM9
		P33763
		Q14145
		B3GQS7
		C9J2P9
		P04004
		A0A024RAC6
		C9J7Z4
		K7EKF3
		A0JLT6
		Q8TF42
		Q5T6U8
		Q969G6
		K7ESE6
		P78362
		B2R9W9
		B4E236
		I3L3Z0
		Q71UM5
		Q9UPN6
		V9GYJ4
		Q9NPF0
		A0A087WT34
		E2QRD4
		Q92520
		Q8NGA1
		A0A024RBQ3
		Q14257
		Q9NP01
		A6NCC9
		H0YEM7
		B7Z7H3
		O75394
		B7Z8R4
		Q9Y2V2
		B4DXI2
		J3QLG5
		B4DEX5
		O75427
		A0A0S2Z3B5
		P02774
		B7Z561
		M0R2S3
		Q9Y608
		A0A0A0MRP0
		A8E631
		J3KQP8
		A0A0C4DGS9
		A0A087X246
		A0A087WVY1
		H0YIV7
		Q86V85
		Q8IUR7
		I3L2R3
		B2R8A2
		A0A087WW35
		K7EJ02
		A0JLT0
		B4DHC6
		D3DPI2
		Q9H8D6
		Q99583
		B4DKR1
		O95870
		A0A0J9YWM6
		Q04917
		B4DZ53
		Q9UKK3
		B3KW34
		Q8NFQ8
		J3KT38
		Q05CF8
		Q9NRG0
		E9PQD0
		O43678
		Q9H4B0
		B4DN75
		Q7Z6G1
		H7C835
		B2R6U8
		Q9NPU0
		Q15388
		Q96DP0
		A8K8N3
		P49716
		Q96C34
		P30046
		F8VSD7
		Q8WVK2
		A0A087WT96
		C9JZR2
		B7Z6B3
		Q9BSY0
		B4DN10
		Q86W42
		Q7Z2H1
		Q7Z5H4
		Q9H7E2
		A0A0U5BLD0
		J3QQS6
		Q5VVP7
		B4DE53
		Q13573
		E9PJ42
		Q9UJC3
		Q9HDA7
		Q9H4M9
		J3KNV5
		U3KQP9
		A0A0B6XJY0
		B2RDT8
		Q9NVB0
		Q75MT1
		Q584P1
		Q8IXI1
		Q8WUW1
		P26232
		D2CPK1
		F5GYV5
		H0YAN8
		Q96P48
		J3KSZ6
		A0A024R2W4
		A0A087WW00
		K7EJC8
		B4E2P4
		J3QL56
		Q9UNI6
		Q05DA5
		Q8N3D4
		F5H225
		A0A1W2PRD0
		O00505
		Q99766
		Q8NDP0
		Q03135
		Q5TZT0
		E9PJU8
		Q9Y496
		C4PGM0
		Q8TD16
		Q969X6
		Q96F24
		P10176
		Q5T457
		Q1JUQ4
		Q9H6T3
		A0A024R1J3
		P0DMV8
		A8KA83
		A0A1U9X7W4
		B4DLR3
		B7Z5R6
		A8K7A6
		Q15742
		A0A024R500
		Q9BVJ8
		K7EKZ6
		P61160
		B4DFY9
		A5A3E0
		Q86X02
		B4E0V1
		J3KTB9
		H0Y9V7
		P51841
		H3BT67
		H0YJ17
		H0YKA2
		B3KWS5
		Q96BF6
		A8JZZ8
		Q6IB68
		A0A087WUD7
		H0Y8R6
		F8WCR5
		Q9ULX9
		H0YD14
		P48426
		Q3MIP1
		Q96KK5
		Q96PD5
		P00742
		Q5T0V2
		Q9UBP6
		E9PL46
		Q70L73
		E9PNK6
		Q9NUP1
		H0Y5I5
		B4DP77
		C9J840
		E5RFP0
		B4DEE6
		A0A0B4J2A0
		B4E380
		Q8NHU3
		P46734
		M0R3H9
		Q7Z6J9
MU2/WT2	243	Q6IBT1
		Q6IA86
		B2MV14
		A0A0S2Z5R8
		A0A0G2JQK5
		Q96EK6
		Q9BQ04
		B4DR28
		Q96GX5
		Q9BQ69
		K7EL95
		B7Z1P6
		A6ZKI3
		A0A0B5EEB2
		Q8N6N3
		Q8IXT5
		P16383
		O60925
		F8VSL3
		Q8WUD4
		O00400
		Q6NSJ5
		P16930
		I3L4U8
		Q53TD0
		A0A0S2Z4Q3
		A0A087X0K1
		Q2HIZ8
		Q13541
		Q16344
		H3BUB4
		B3KSN1
		B4DHX4
		E5RJ10
		Q15126
		K7EMY7
		Q9NQT5
		A0A024R5B2
		Q15527
		Q96SB8
		A2A2F0
		A8K7T0
		Q13636
		B3KTS4
		I3L3P7
		Q04756
		G3V311
		O95833
		B4DTZ5
		F8WCQ3
		Q9UG54
		P42695
		Q04941
		G3V5B9
		Q5JTJ3
		Q13404
		Q9Y312
		B7Z7T1
		Q14696
		Q9NRZ7
		O75443
		A8K588
		E7ETD6
		C9JLG5
		H0YL49
		Q12974
		Q9Y4K1
		P78536
		J3QRE0
		Q9NX14
		P24534
		P41236
		O43768
		P61077
		J9JIC7
		Q9H490
		B3KX76
		A0A087WUX8
		Q12846
		A6XGM5
		J3QQY7
		Q5XKE5
		P61020
		O43665
		H0UI53
		B2RCD8
		Q9HBL7
		U3KQ85
		B7Z592
		Q05D32
		Q9Y3E2
		E7EN89
		D6RIB3
		O75937
		P11441
		Q7Z309
		Q5JWV1
		B4DF78
		B4DWZ7
		Q53GA4
		A1L4F5
		D3DU10
		A0A0A0MR31
		Q13619
		X6R5A3
		A0A087WWZ6
		O95092
		Q9Y3C8
		A0A0U1RRB3
		F2Z298
		C9J3W4
		A0A087WXF7
		A8MXV4
		Q13627
		Q15599
		P62166
		P17050
		Q6YHU6
		H0YFB5
		P30414
		A8K8K1
		Q66K47
		G3V3R5
		B4DWV9
		A0A024R9A1
		Q5UGI4
		Q86Y37
		A8K0D2
		Q9Y6D5
		Q68DQ2
		D3DP46
		B3KSK2
		P62328
		Q96BQ5
		P19623
		Q5VWN6
		Q49A72
		G3V1N5
		A0A087WW06
		A0A1W2PPX9
		Q9NUN5
		Q96C90
		Q9Y303
		Q96BK5
		Q6ZSC6
		H0YIC4
		Q8IYB7
		Q8NHZ8
		P78551
		Q8WUF8
		A0A0X1KG69
		Q8TF46
		B7Z5Q5
		A0A024R152
		D6RC40
		H0YJH4
		Q9UBB5
		I3L1R8
		V9GYN5
		Q8TDB6
		B8ZZF8
		D6W646
		Q96SQ9
		B3KMV2
		B4DFY5
		D6RFZ4
		Q9Y4B5
		Q9NYB0
		Q7Z5G4
		Q5VUA4
		Q5HYL4
		B8ZZX6
		Q9NPE2
		Q8N6M0
		B3KP47
		B4DSJ8
		E5RFX8
		M0QXN6
		B3KPF0
		Q9Y6W5
		P62699
		E7EWM1
		Q9BRF8
		I3L3E4
		A0A126GW78
		J3QLI9
		H0YCR5
		Q8WYJ5
		B4DQ93
		A0A0C4DGT8
		E7EXA6
		B4DW50
		D9IWP9
		S4R3I5
		B8ZZQ6
		B4DS93
		H0YAR2
		A7MD03
		Q6PCE3
		B4DTN0
		A8DU55
		H0Y6H0
		P63165
		P46937
		Q9NZL4
		H0YAL7
		A0A0A1HAV9
		E5RH18
		B4DPU2
		A8MV73
		O60828
		B4DFV1
		A0A0J9YX88
		Q32Q12
		B3KUE7
		P15259
		B4DQI0
		B7Z819
		O60739
		A8K4B4
		Q7Z677
		P49006
		Q9NQP5
		P10412
		B3KRW2
		A8K619
		B0QYZ7
		Q45KI0
		Q59H57
		Q6UUV7
		A8K8Z4
		D6RFG0
		Q04760
		Q9NX20
		A0A0A1TE42
		Q8TET0
		E5RHT1
		Q9UHL4
		B7Z361
		H3BRK5
		P40261
		Q6NT15
		Q53H82
MU3/WT3	201	Q16666
		H0Y9S7
		Q9H3N1
		B7Z8D8
		A1A4B9
		J3QQQ3
		B4DPM0
		Q96HA7
		W8QEH3
		P28070
		E9PID8
		I6L894
		A0A075B767
		B4DGA6
		A6NF31
		Q96L91
		A8K4S1
		K7EMK9
		D6RGY8
		Q9HCU4
		M1XK38
		A8K6A6
		E3UN46
		B3KQC5
		O95101
		A0A024R973
		B4DEN5
		F8VS86
		P46108
		S4R3D7
		Q9UII4
		Q9H7C9
		Q5T440
		B4DKH9
		H0YKE1
		Q5HYY5
		B3KNN8
		H7C561
		Q59EA4
		B4DYM4
		H0Y5X7
		K7EN15
		Q4G0I0
		Q14643
		A0A087WVD7
		P60983
		O14879
		Q6ZN55
		H3BPR3
		B7Z8S4
		Q59GT3
		H7C3T2
		Q9H0F6
		C9JAX1
		V9GY48
		A0A1W2PQJ7
		E9PIT3
		Q96FF9
		Q6ZVL3
		A9X3U0
		Q6ZS17
		Q9NX57
		A0A140T9K6
		Q9NVT9
		I3L1H3
		Q9H0E3
		H7C0P7
		Q8IZ83
		Q5HYD9
		P24928
		C9IZF6
		Q9Y5M8
		Q2NLD0
		Q9H7F0
		Q15545
		B2R8G6
		A0A0C4DFX7
		C9JBI3
		Q5UCC4
		H0YG30
		P13929
		A0A1B0GVI6
		B4DST3
		B4DMQ7
		A0A087WYV6
		A0A1B0GTG3
		Q9UBV2
		Q9BRS0
		C9J406
		O15270
		E7EVY0
		B4DIN7
		K7EM09
		P56378
		Q96Q06
		B4DJI7
		O15126
		O43752
		Q13164
		Q9NPG8
		A2IBA6
		A8YXX5
		A8K9G4
		G3V1L6
		E1A689
		Q8IZA9
		B4DZK6
		Q58A45
		P12259
		O75151
		O95081
		B8ZZ31
		B5BU24
		B4DH70
		B4E106
		P60602
		B3KQT0
		A0A087WXZ7
		H3BUR4
		B2R9K5
		A0A024R5K0
		Q9NVS2
		Q2VIN3
		Q8WUA4
		Q5TF45
		B4DNY1
		D6RDY4
		Q96B39
		H0YJC8
		F8W038
		Q9BZF1
		J3KQ45
		Q53EZ4
		O60344
		Q15758
		Q6ZT21
		A0A140T963
		Q96EV2
		Q01658
		P51572
		V9J3C6
		B4DZD0
		Q59H97
		Q96HS1
		P12532
		Q9NYV4
		B7ZBQ3
		F5GXW6
		F2RM35
		H0YM74
		Q6I9S2
		B3KNA9
		A0A087WWG1
		A0A0S2Z3K9
		B4DTZ7
		B4DF30
		A0A087WXN9
		B3KSW0
		O14686
		Q96C01
		H3BV04
		J3KQ37
		Q14644
		Q70UQ0
		Q99557
		C9JA90
		Q9BSM1
		Q8N9B5
		Q8NEN9
		Q53TK4
		B4DHJ4
		P17568
		Q8N4A4
		Q86X69
		B4DEY8
		E9PKZ9
		G3V2V8
		Q9BU23
		P16989
		H0YCJ8
		C9J167
		A4D0Y7
		B3KMU4
		A0A0A0MR36
		E9PMS3
		K7ELE9
		Q5CZ96
		D3DTX6
		H0YN61
		P15529
		B3KPZ7
		Q14185
		B2RE46
		F5H6X0
		Q9NVH0
		P07108
		B4DUF8
		F8WE64
		P48553
		P05546
		A0A024RAM7
MU4/WT4	169	Q9UQN7
		Q6P587
		Q3B874
		Q86YP0
		Q96ES7
		Q9NSV7
		Q7Z567
		A0A024R1D9
		D3DRR9
		A8K2T5
		B4E0D1
		P82675
		G3V5F4
		B3KUJ0
		P04181
		Q86SY7
		Q6UW63
		Q6UW56
		A0A024R107
		F8WE18
		Q53TN4
		J3KRA9
		H0Y2X1
		A0A1W2PQ57
		Q86TP1
		Q6ZN28
		O75323
		Q14689
		C9J6N5
		B3KNV2
		H0Y8N0
		I3L4S1
		P08133
		B7Z7N1
		H3BV98
		Q9BYG6
		H3BQW1
		Q8TDY2
		Q06DW9
		I3L2J8
		P46531
		Q9NXN4
		I3L0U2
		B7Z6H2
		A0A024R4V8
		A0A1S5UZH7
		P46019
		B7ZAJ8
		X6RA56
		Q5JXX6
		A0A087WV57
		Q6NT16
		Q9H1E3
		Q9Y394
		A8K3Q9
		A7YA96
		Q7Z6I8
		Q6NUP7
		B3KPR6
		H7C3D5
		B4DJ39
		P05114
		Q5JSK7
		H3BRV5
		A0A0K0TMT7
		F5H5Z1
		D6RCE9
		B4DI28
		U3KQU4
		A5YM55
		H3BVF7
		A0A140VJG7
		D6RF48
		P51116
		O75940
		Q92466
		Q86T62
		B4DTB6
		D6RCC6
		Q5SY01
		Q14657
		H0YAR1
		J3KP15
		M0R2N0
		Q8N3E9
		O43920
		Q8TE01
		V9GY10
		Q96II8
		Q06787
		A0A096LNV3
		Q5T0Q6
		I3L443
		Q9Y399
		H7C462
		E9PR42
		C9J8Z4
		B5BUG9
		H0YEW4
		B3KRM2
		B7Z7H2
		O15541
		Q9BW34
		Q7Z406
		Q9ULK4
		B4DUH1
		C9J8I8
		C9J2I0
		Q9BT30
		O75061
		B7Z5P6
		H0Y517
		H3BUD2
		A8K0D4
		B3KQQ9
		P53680
		Q0ZCI3
		Q9UBH6
		A0PJI7
		F8WC89
		A0A024R755
		Q9NUU6
		A8KA77
		B4E295
		B4DNZ4
		Q53S33
		S4R3W2
		B4DVB5
		Q9BTV4
		A0A0S2Z3V0
		K7EQ93
		A0A024R0Q9
		Q9UBV8
		A0A0C4DGB5
		A0A1W2PQV1
		B4DLD0
		P30049
		B3KMH4
		A0A087WUD1
		P62487
		Q7RTP6
		B4DQE4
		A8K724
		Q96IZ0
		D3DSW1
		Q92536
		A0A0C4DG46
		Q59GI4
		O75663
		E9PNW8
		A0A087WTT1
		Q92552
		A0A024RDL6
		Q9Y5L4
		H0YH87
		Q9HCN4
		Q5QPD2
		B4DHS1
		A0A0A6YYL4
		Q13643
		H7C1E9
		A0A024R8I2
		A0A0A0MSJ8
		Q8ND82
		Q9HC85
		B4DM75
		V9GYS3
		J3KSI4
		C9J3L8

## Sheet: Sheet1
MU1/WT1	MU2/WT2	MU3/WT3	MU4/WT4
B3GQS7	A0A0S2Z377	H6VRF8	P08133
P0DMV8	P35908	A0A0S2Z377	A4D111
A0A1U9X7W4	A4D1M6	C9J406	A0A024R755
H6VRF8	A4D111	P13929	Q658V6
H0YA55	B7Z2X4	F4ZW66	C9J3L8
A5A3E0	Q658V6	P12259	J3KSI4
D3DPI2	Q8NI62	P35908	Q9BTV4
H0YD14	P08779	P13645	Q9Y394
B4DKR1	Q9Y6D5	A4D1M6	A0A0A0N0M2
B3KW93	Q5XKE5	Q9Y5M8	B4DI70
P35527	B4DWV9	E9PIT3	P01023
D6RDG3	A0A1B0GW73	B7Z2X4	B3KRC6
B4DZ53	A6NHL2	Q658V6	Q5IRN2
F4ZW66	O14732	P02533	E9PNW8
Q96KK5	Q6FHJ9	J3KQ37	E7DRJ7
P04908	Q5JTJ3	P13647	O15091
P04259	A0A0A1HAV9	M1XK38	Q9UI42
P35908	Q9BQ04	P51572	P02656
B4DRR0	B2MV14	B2RE46	Q9Y6H1
P13645	Q12974	Q96HS1	A0A096LNJ4
A8K7A6	F6IR49	O15126	P30049
R9WQY1	P42695	P08754	Q9NSB2
P13928	C9JRT7	Q14CN4	A0A1D0C403
F5H157	Q16626	Q14643	P04181
P02765	K7EPR5	P15529	A0A0J9YY65
Q04917	O15091	Q96Q06	H0Y5H6
B7Z2X4	Q04941	Q70UQ0	D6REL0
C9JZR2	B4E216	E9PHK0	B4DHS1
P02533	P78386	A0A0A0N0M2	Q3B874
I1SRC5	B4DED6	B4DI70	Q96MW5
P13647	P61020	F8W696	G5E943
Q5JR08	P02656	P01023	A6NDA1
A8KA83	A8K4B4	B3KRC6	A0A0S2Z3V0
Q04695	E9PS44	Q5U602	C9J8Z4
A0A0A0MRX2	B2RCD8	Q15758	B2R950
Q03135	Q6IA86	E7EVY0	A7YA96
P08754	B7Z5Q5	G3V2V8	C8C504
Q14CN4	P07996	A0A024R5K0	Q6P587
O14732	D3DP46	P24928	P60468
P55735	A0A0F7G8J1	E7DRJ7	B7Z7N1
M5EF02	P49006	B2R8G6	Q15800
Q6FHJ9	Q96MW5	K7EM09	B4DQE4
P45973	A0A140TA09	B2RA70	A0A024R1H1
Q9H4M9	B4DF78	Q96C01	J3QL54
E9PHK0	C9JLG5	Q13443	H0YDT8
O00505	A6NDA1	J3KQ45	O43920
Q8IXI1	A0A0G2JL54	E1A689	Q92552
Q71UM5	D6RFZ4	Q9UI42	P46531
F6IR49	B4DSJ8	P02656	P46019
F8W696	Q9GZP8	Q9Y6H1	Q14520
P01023	Q13627	A0A096LNJ4	A0A1S5UZH7
C9JRT7	B2R950	A9X3U0	O75808
Q5U602	Q96BK5	Q9NSB2	B4DUH1
Q16626	Q6ZSC6	A0A1D0C403	I3L0U2
A0A087WT96	Q9H4L5	S6AP35	H0YLM3
Q8NFQ8	H0YB56	A0A0J9YY65	H7C0V9
B4E216	Q8WYJ5	D6REL0	Q9Y5J9
B2RA70	B8ZZX6	P07996	Q96II8
B2R8A2	A0A024R5B2	O43752	B4DVB5
P02774	A1L4F5	B4E106	C9JKQ2
Q14257	B4DFV1	Q9BZF1	Q6UW56
Q13443	B7Z7T1	A0A140TA09	P51970
A0A0U5BLD0	Q8TDB6	Q53EZ4	D6RJE7
B7Z561	A0A0S2Z5R8	G5E943	Q06DW9
B7Z8V5	Q8TF46	P36955	Q8N442
J3QQS6	O76087	Q9H4L5	Q92536
A0A1W2PRV5	O15243	H0YB56	H7C3D5
Q9NSB2	A0A0J9YX88	P56378	Q9HBR0
J3KNV5	Q53GA4	B4DPP0	Q9Y399
S6AP35	I3L2I4	B7ZAW3	A0A0A0N0L5
B7Z6B3	V9GY60	A8K6A6	P10109
H0Y5H6	Q9BQ69	Q5HYD9	M0R0R1
Q96DP0	M0R0W6	Q86X69	P50443
P07996	B3KSK2	K7EN15	Q92835
A0A0F7G8J1	Q15527	B7ZBQ3	F8VXK4
Q9Y608	I3L4U8	B4DF30	A8K6K4
Q86X02	G3V1N5	Q5UCC4	Q9NSV7
Q9H9M6	P10301	Q92871	Q96AG3
B4DP77	Q92871	A0A0K0Q2Z1	M0R009
H0Y5I5	A0A024R1H1	H0YDT8	Q6NT16
P36955	A0A0K0Q2Z1	B4DEY8	B3KP61
A6NDA1	J3QL54	B4DT96	B3KYA5
A0A0G2JL54	P78536	A2N2X0	H0YAR1
B4E380	Q8NAV1	B3KMU4	Q96E52
E9PNK6	Q8IWV8	Q14525	B3KQQ9
Q8NDP0	Q15751	B7Z4R8	H0Y8N0
J3KT38	Q6UUV7	Q14520	B3KMM7
Q9NRG0	Q7Z5G4	O15270	H7C1E9
J3QL56	G3V4B8	Q9UBV2	O60613
H0Y9V7	Q14525	E9PKZ9	Q8N883
Q8TD16	Q14696	B4DJM5	Q9P2P1
Q15170	S4R3I5	H0YJC8	L8E9U3
B4DN75	G3V5K2	H3BV04	B4DNZ4
Q6IB68	C9J3W4	P60983	A0A0A0MSJ8
B4DPP0	G3V311	B7Z8S4	B3KRK2
Q92520	Q14520	Q9Y5J9	A5YM55
A0JLT6	E7EXA6	B4DI57	H0Y2X1
P05204	P62166	I6L975	Q5T985
B7ZAW3	Q96RG4	H0YG30	A0A0A6YYL4
A0A087WW00	A2A2F0	C9JKQ2	H3BRV5
V9PAJ5	Q9NQP5	Q9BU23	A8K2T4
O15243	Q9Y6W5	Q8N442	B7ZAJ8
K7EJ02	H0YLM3	B7Z5M7	B4DXH2
Q15800	H7C0V9	P12532	O75323
Q584P1	Q96SQ9	Q9H7F0	A8K9S3
Q8IXW5	D6RER8	M0R0R1	Q6ZN28
A8JZZ8	A0A087WUX8	E3UN46	A8K6X5
F2Z3L2	Q6QNY0	K7EMK9	E9PEW5
Q05CF8	A8K619	P50443	Q4W5T8
F8VV56	P51970	Q92835	B3KY23
A8K0B9	Q9NX14	A8K6K4	A0A0A0MRF6
A0A140TA76	Q5TAX3	Q8NEN9	Q8TDY2
Q9NVB0	A8MXV4	M0R009	Q494V2
A0A024R1H1	Q9NX20	B3KP61	H0YC63
A0A0K0Q2Z1	H0YL49	D6RGY8	N0DVX5
Q8NAV1	B4DQI0	A0A140T9K6	Q9Y333
Q8IWV8	P61077	B3KYA5	A0A024R8I8
Q15751	Q8N442	Q5JPJ9	L0R6Q1
A2N2X0	F5GZI3	Q96E52	B7Z8Q7
Q14525	B7Z5M7	P60602	O60779
B7Z4R8	Q701L7	B3KMM7	B5BUG9
G3V5K2	O95833	F2RM35	A0A0C4DG46
Q14520	A0A0A1TE42	Q8N883	Q05DU1
J3KSZ6	Q92835	L8E9U3	I3L2J8
Q4G148	Q96AG3	O95235	A0PJI7
Q9HBQ7	M0R009	Q01658	Q9H2A2
B4DJM5	Q96GX5	I3L0Y5	Q8ND82
Q5TF98	A8K948	B3KRK2	B3KPR6
A0AV58	Q9P086	B4DSK4	Q2TAA5
Q15555	B3KRW2	Q5T985	Q9UBH6
B4DI57	Q5JPJ9	Q9NX57	Q9NUU6
A0A087WVY1	Q05BW3	B4DIN7	Q12882
I6L975	D9IWP9	A8K2T4	H7C1X5
Q9NPF0	Q68DQ2	Q4G0I0	Q53GY5
Q5T6U8	B3KXN9	A0A0C4DG94	J3QL81
P78362	Q15599	B4DXH2	A8K5H6
Q59EQ4	F8W860	H3BT73	Q9UBV8
D6RJE7	Q8N883	B4DSA7	B4DTB6
M0R3H9	Q9P2P1	Q8TAS6	A8KA77
Q05DA5	I3L0Y5	A8K9S3	Q8N3E9
Q5TAX3	D6RIB3	A6NF31	C9IYS5
P61927	B4DSK4	H0YCJ8	A8K2T5
Q86V85	Q6NSJ5	E9PEW5	C9JH23
B4DFY9	B4E1D8	Q9NWA0	Q53TA7
B3KW34	A0A0C4DG94	K7ELS8	A6NFN3
M0R009	G3V5B9	A0A0A0MRF6	A0A087WW44
H3BT67	H3BT73	Q2NLD0	D6RF48
A0A087WW35	B4DSA7	N0DVX5	Q8TEH6
A0A0A0MT16	Q9Y4D2	Q9Y333	J3QS03
Q9Y496	A0A0C4DG40	Q9Y2H1	B7Z431
Q05BW3	A0A024RAB6	B4DUP1	H0Y4R5
A6NIR2	Q5VUA4	A0A024R8I8	Q9NWU2
Q70L73	A8K6X5	A8K9G4	Q6ZNA5
B3KXN9	E9PEW5	Q8N954	B3KMX4
Q96K88	Q4W5T8	B4DGA6	Q6UW63
A0A0C4DGS9	K7ELS8	A8K4S1	B8ZZ45
O95235	B3KY23	B3KW31	A0A024R4V8
I3L0Y5	H0YC63	B7Z8Q7	A0A024R5Q9
B3KRK2	A0A087WW43	A6NCW0	Q8N141
B3KPN9	Q6PCE3	Q9Y2K6	Q9HBU9
B3KWI6	Q9Y2H1	B3KM26	H3BP32
Q5T985	Q9C0B5	Q05DU1	Q9BT30
A0A0A0MRP0	B4DUP1	B7ZW30	B3KQ74
B4E1D8	B4DXF5	H0YCZ2	A0A087WV57
Q9H6T3	A1L378	Q6FI30	H0YEW4
B4DXH2	A0A024R8I8	Q59H97	F5GZ41
Q8TAS6	Q9Y4B5	P05546	Q8WXS4
B3KMW0	Q9BRS2	B3KQT0	H7C1Z0
P00742	L0R6Q1	Q2TAA5	C9J8I8
E9PEW5	B3KW31	B7Z8R6	Q4G1C4
Q9NWA0	D3DU10	Q12882	Q8IZW8
F8WCR5	Q9Y2K6	Q96G25	C9J5K4
E9PL46	Q6AZY7	D6RC07	K7ES41
N0DVX5	B3KM26	B0AZV9	O95400
A0A087WW43	O60779	A6NFN3	A0A0C4DGE4
B4DUP1	Q53TD0	A0A087WW44	M0R0S8
Q7Z6G1	Q9ULM3	J3KSC3	V9GYS3
Q02413	B4DTN0	Q8TEH6	E9PL33
Q8N954	Q86Y37	B7Z431	Q96GE9
B2RBA0	Q96SB8	Q9NWU2	Q8TBC8
Q8IUR7	Q05DU1	Q6ZNA5	H3BQW1
B7Z8Q7	A8K631	B3KNA9	F8W1G3
A6NCW0	B7ZW30	Q5HYY5	P62487
A0A024QZB1	O75443	B4DYM4	B4DLM7
Q05DU1	H0YCZ2	B8ZZ45	E9PJA0
H0YIV7	Q9BYV8	Q86YZ3	B9A057
P48775	P08582	B4E2Y1	A0A0J9YXM6
P55316	P49137	D6RDY4	Q9Y5L4
B7ZW30	B7Z8R6	A0A024R5Q9	H7BXT7
Q8TC57	O96007	Q9NVS2	Q5QPD2
H0YCZ2	P17050	B4DHI5	I3L0R3
Q6FI30	J3QL81	Q9HBU9	A0A0S2Z4Z3
H0YAN8	Q96G25	F5GZ41	A0A1B0GTN5
Q9UJC3	D6RC07	O76095	A0A192GQE0
B7Z8R6	Q9NWP0	Q9NX00	A0A1C9J732
H7C1X5	Q96EN8	H7C1Z0	A0A1U9X7B3
Q9NP01	C9JXX7	Q59GT3	A0A1W2PQ57
Q5T0V2	J3QQY7	A0A087WVD7	H6VRF8
A8K5H6	A0A087WXF7	P17568	Q9BW34
Q969X6	C9IYS5	Q8N4H5	Q7Z406
C9J7Z4	B3KPF0	Q8IZW8	A0A087WTT1
Q7Z6J9	B4DGK8	F8WE64	P35527
B4DXS3	Q53TA7	A8MU21	F4ZW66
A0A024RBQ3	Q5SY16	Q6UXS9	P04259
Q99766	E9PS47	C9J5K4	P35908
B0AZV9	H0Y6A7	B3KSW0	B4DRR0
Q53TA7	J3KSC3	Q9BSV6	P13645
B4DXI2	H0Y544	K7ES41	A8K3Q9
K7EJC8	Q96F25	B4DYB6	B3KRM2
A0A087WW44	Q9UHW5	E9PL33	P51116
H0Y6A7	Q9HB00	Q8TBC8	R9WQY1
Q8TEH6	A0A0A0MR31	F8W1G3	P13928
Q96F25	B9TX64	Q96K37	A0A0C4DGB5
Q9HDA7	Q96GR7	S4R3D7	Q06787
P50747	Q6ZNA5	Q9UGL9	Q9NZ23
J3QQL5	Q04756	E9PJA0	P02533
Q96PD5	B3KMX4	A0A0J9YXM6	P13647
B7Z431	H0Y6H0	H7BXT7	P08779
Q96GR7	Q9Y303	I3L1H3	P05114
Q1JUQ4	B1AH59	H0YN61	P00441
Q14145	Q9HBH1	A0A140T963	Q04695
Q86YZ3	Q86YZ3	A0A192GQE0	B3KUJ0
B4E2Y1	B4DDK7	Q16577	Q14CN4
B4DHI5	B4E2Y1	W8QEH3	O75940
Q2TAM9	A0A024R5Q9	L8B4J3	Q5STZ8
E9PJ42	A0A087WWZ6	P05386	A0A140VJG7
B4DN10	Q9Y312	Q9BYX7	Q9H1E3
K7ELV1	A8DU55	B5BU24	H3BV98
Q8N9Z4	A8MV73	O14943	H0YH87
B2R9W9	H0YJH4	B4DPM0	A0A087WUD1
B3KQ74	D6RC40	O75821	J3KP15
M0R0A0	A0A0C4DGT8	P28070	O95372
P10176	Q5JWV1	P16989	Q8TE01
H3BMW4	B3KSN1	H3BUF6	F8WC89
Q13914	H3BP32	P51153	C9J2I0
Q4G1C4	O76095	Q2VIN3	P78386
B2RDT8	Q9UG54	A6NLH6	D3DSW1
A0A087WT34	Q8WXS4	C9JBI3	Q53S33
Q8N4H5	A0A0A0MSU3	A0A1B0GW73	B4DJ39
Q96KB7	Q9NX00	A1L3A9	C9J6N5
P83369	Q8N9J5	O95678	Q96IZ0
Q6UXS9	J3JS70	P98179	Q9BYG6
Q8NHU3	I3L1T3	O75970	O15541
H0YKA2	J9JIC7	P07108	A0A096LNV3
Q7Z5H4	O95164	Q8IZ83	Q9GZP8
Q5VVP7	A8MU21	O14879	Q69YN4
A0A0C4DGE4	Q96KB7	K7EK33	Q8N4V1
M0R0S8	D6RFG0	A0A0S2Z3K9	B7Z8Y9
Q8WVK2	Q9BSV6	A4D0Y7	B4DM75
Q8TBC8	K7ES41	Q9H7C9	B4E295
I3L3Z0	O95400	B4DZD0	A0A024RDL6
E7EVH9	B4DYB6	K7EPR5	J3KRA9
Q9H8D6	B4DR28	P46108	Q86TP1
H0Y8R6	K7EN65	O95372	B7Z7H2
J3KTB9	Q96K37	B0FTY2	Q5T0Q6
Q9UGL9	A0A0B5EEB2	H0YKE1	Q7Z6I8
D2CPK1	Q9UGL9	Q16666	Q14657
Q969G6	D6RIE4	Q59F53	P05204
A0A0J9YXM6	B9A057	O43464	O76087
H3BSV1	A0A0J9YXM6	A0A024R210	P22736
Q15388	H0YBM4	B4DED6	V9PAJ5
Q7Z2H1	K7EJT1	C9JAX1	B4E014
K7EQ43	I3L0R3	A0A024R973	Q9HC85
A0A0S2Z3B5	A0A0U1RRB3	Q96EV2	O75663
A0A0S2Z3A0	A0A126LB07	H0Y5X7	Q8IXW5
Q16577	A0A0X1KG69	Q13488	X6RA56
B4DLR3	A0A1B0GTN5	Q96FF9	Q9HCN4
P05386	A0A1B0GVS8	P0CB38	A0A140TA76
P61160	A0A192GQE0	B4DMI5	P10301
O75821	A0A1W2PPX9	F5H6X0	H0YHR2
Q15819	L8B4J3	F8VS86	U3KQU4
E7EVY3	P10412	P09234	Q15751
B4DE53	D6RDG3	Q96MW5	B4DI28
Q9Y2V2	H0YAR2	A4FU11	B4DT96
H3BUF6	Q9BYX7	H7C3T2	A0A0G2JNN3
Q8NI62	P04908	B2R858	Q5JSK7
F5GYV5	Q32Q12	Q9H3N1	Q92466
P30046	P15259	B4DHJ4	Q9NXN4
A6NLH6	P24534	Q69YN4	Q14525
A6NHL2	Q59H57	Q8IZ21	A0A0A0MRM6
H7C835	I3L3P7	Q8N4V1	Q4G148
B4E2P4	O14943	B7Z8Y9	D6RCE9
A8E631	Q15819	E9PMS3	M0QXA7
A1L3A9	Q13404	I3L3A7	A0A024R8I2
O95678	E7EVY3	H0Y9S7	Q9HBQ7
P98179	Q9NZ23	Q9NPD8	E9PR42
O75970	I1SRC5	B2RXF3	Q14689
K7EK33	H3BUF6	B4DGU2	Q96RG4
B2R6U8	B8ZZQ6	Q8N4A4	B4DJM5
Q5IRN2	P51153	A0A087WXZ7	Q5TF98
I3L2R3	A0A0S2Z4Q3	B3KPZ7	A0AV58
B0FTY2	Q04760	P22736	Q15555
B4DDP8	P00441	B4E014	Q9P013
A0A024R2W4	P46937	Q9NVH0	P25054
Q59F53	B4DHX4	Q9NYV4	A0A0B4J220
Q13573	H0YIC4	P60468	A8K0D4
A0A024R210	P19623	Q96AY2	P78537
Q86W42	A0A0A0MRX2	B3KRA8	A0A1W2PQV1
E9PS44	Q9NZL4	A0A1W2PQJ7	F5GZI3
K7EKF3	Q13619	Q6ZS17	F5H7L5
Q5TZT0	Q5STZ8	B7Z905	Q701L7
Q13488	O75937	D3DTX6	A0A024R1D9
P0CB38	B7Z592	I3L2I4	Q5T4U8
B4DMI5	A8K588	A0A024R6D1	H0YE97
B7Z7E5	B4DTZ5	A8K5G6	Q5T1V6
P09234	U3KQ85	F2Z3L2	Q7Z567
Q96MW5	H0YAL7	Q6IAJ3	A8K724
A0A140TA09	O43768	V9GY48	D3DRR9
A4FU11	Q5UGI4	V9GY60	A0A0K0TMT7
M0R2S3	P40261	Q6I9S2	B3KMH4
B4E236	A8K7T0	A0A087WU78	A6NIR2
A6NCC9	Q96C90	C9J167	F5H5Z1
B2R858	O43464	O14686	M0R2N0
H0YEM7	P11441	B4DNY1	B8ZZ99
F8WDP1	Q9NUN5	P59780	Q9H1A4
Q8IZ21	O60828	B4DJI7	F8W860
B7Z8Y9	Q9UBB5	C9IZF6	Q5SY01
Q8N3D4	P0CB38	I6L894	S4R3W2
Q9H330	B4DMI5	Q58A45	O43263
O95870	B4DWZ7	P68402	F8WE18
I3L3A7	A0A0G2JQK5	H0YHR2	I3L443
Q9NPD8	B7Z7E5	Q8WUA4	Q9UKZ7
B2RXF3	K7EMY7	Q14644	B3KWI6
J3QLG5	Q9H9M6	B4DST3	Q9ULK4
H0YJ17	B7Z1P6	A0A075B767	E9PHH9
C8C504	Q9NYB0	A0A0B4J2A2	E9PKQ5
Q9NT62	Q13636	Q9UII4	A0A024R5N4
Q15742	B4DFY5	Q15751	Q96ES7
Q99583	Q6IBT1	A8E4L7	B4E2F1
Q96AY2	F8WDP1	A0A0G2JNN3	C9J102
X6R717	Q69YN4	D6RDM3	Q02413
B7Z905	Q8N4V1	G3V4B8	O75061
E9PQD0	Q8WUD4	B4DZK6	D6RCC6
I3L2I4	Q9H330	A0A0A0MSN6	Q6NX58
E2QRD4	E5RJ10	A0A0A0MRM6	B3KW45
Q6IAJ3	Q13541	H3BLU7	Q7RTP6
A0A087WU78	O60925	A0A0A0MR36	A0A024QZB1
M0R0W6	Q7Z309	Q9H0E3	Q6EMK4
P59780	A8K8K1	F5GXW6	B7Z6H2
P10301	Q8IYB7	M0QXA7	Q96LR5
Q9NUP1	B4DGU2	Q9HBQ7	A8K631
Q92871	Q15170	F8W038	P48775
P68402	Q49A72	Q96RG4	P55316
H0YHR2	B4DPP0	Q9H0J9	Q8TC57
A0A0B4J2A2	E5RHT1	A0A0C4DFX7	Q86YP0
C9J2P9	Q9HBL7	O43310	P08582
A0A024R1J3	P05204	O95081	B4DLD0
A8E4L7	B3KRA8	B3KQA9	P49137
A0A0G2JNN3	B7Z361	O14578	Q5JXR7
A8K8N3	P16930	Q15555	K7ESE5
Q9UBP6	B4DW50	B4DQN3	Q13643
P48426	X6R717	Q9P013	Q5QP82
A0A0A0MSN6	P63165	Q6QNY0	Q9UQN7
Q9H4B0	A0A024R6D1	P25054	Q86T62
A0A0A0MRM6	A8K5G6	A0A0B4J220	Q9NPE3
H3BLU7	F8VV56	H3BUR4	P0C2Y1
O75808	E7ETD6	Q05DA4	B7Z5P6
Q9H0J9	Q96BQ5	Q9NRX5	Q59GI4
Q5W9G3	A8K0B9	O14545	Q53TN4
O43310	J3QLI9	P78537	Q86SY7
Q9ULX9	O00400	Q9BRX9	Q9NWP0
B3KQA9	Q5HYL4	Q5TF45	H0Y517
O14578	Q9UHL4	Q9HBR0	Q0ZCI3
D6RER8	D6RDM3	Q9ULW3	C9JXX7
Q5T457	P41236	Q9NVT9	Q9BWS2
Q9P013	A0A0A0MRM6	Q9BXF6	B4E071
P04004	Q96EK6	O95243	B4DRF3
Q8NGA1	E7EN89	B3KNN8	P53680
O14548	Q12846	O95101	B4DKU5
Q05DA4	B3KTS4	F8VXK4	C9JE98
Q9NRX5	B3KMV2	Q96AG3	H7C462
J3KQP8	B4DQN3	H0YE97	Q96F25
O14545	Q9P013	Q15814	Q9UHW5
F5H225	X6R5A3	Q9H981	Q9HB00
A0A0J9YWM6	P62699	H3BPR3	B9TX64
Q9BRX9	A6ZKI3	Q9P086	H3BVF7
B7ZB52	A7MD03	V9J3C6	B3KNV2
B4E0V1	Q15126	E9PID8	P82675
B7Z5R6	F8VSL3	Q15797	B3KXC4
F5H7L5	Q9BRF8	Q96HA7	A0A024R107
Q9HBR0	Q05DA4	A0A075B7E6	H7C2K2
Q9ULW3	Q05D32	J3KSJ3	B3KNQ9
A0A0A0N0L5	P61927	B4DW31	F6SS63
P10109	B7ZB52	O60344	B1AH59
Q8N999	Q53H82	Q9BSM1	Q86YZ3
Q9BXF6	Q9HBR0	B8ZZ99	B4DDK7
O95243	Q9BXF6	Q9H1A4	Q6NUP7
Q92835	A0A126GW78	F8W860	C0LQF2
F8VXK4	Q8N612	E9PKT9	H0Y919
Q8N612	Q2HIZ8	B4DH70	Q5JXX6
Q96C34	Q5T4U8	F8W9Q8	G3V1P3
Q8WUW1	K7ENN8	Q9UKZ7	E5RFY9
Q96AG3	Q15814	B3KT04	A0A024R0Q9
P26232	A0A0A0MT16	E9PHH9	H3BUD2
K7ENN8	B3KUE7	B4DS50	H3BMW4
Q5T1V6	A0A087X0K1	E9PKQ5	A0A024QZ21
Q9H981	H0YFB5	A0A024R5N4	Q96KB7
A8K948	Q9Y3E2	A8K2Q6	P83369
B4E1G1	A6NIR2	Q969Z3	A0A0A0MRT7
Q9P086	D6W646	B7Z8D8	K7EQ93
E5RFP0	A0A024R9A1	B2R4C9	F5GXX5
Q15797	H3BUB4	C9JE12	C9JF16
Q9UPN6	B4DS93	J3KRL6	Q8N8J7
A0A075B7E6	O43263	Q5T0N1	E7EVH9
C4PGM0	E9PKT9	Q9BRS0	B4DNI1
J3KSJ3	Q6NT15	B4DTZ7	Q9NX55
A0A0B6XJY0	Q96K88	Q9UMN6	C9JZJ5
B4DW31	B3KX76	A0A0C4DG40	B4E0D1
B8ZZ99	E9PHH9	H7C5G1	V9GY10
A0A024RAC6	A0A024R5N4	A0A024RAB6	G3V5F4
Q9H1A4	A8K0D2	Q5CZ96	I3L4S1
O60613	A8K2Q6	H0YJI8
Q9P2P1	Q9H490	H0Y430
F8W9Q8	B2R4C9	Q59EA4
O43678	C9JE12	Q8N9B5
Q9UNI6	Q5T0N1	Q9NQS1
Q75MT1	E7EWM1	C9J102
B4DEX5	Q8N6M0	A2IPI2
Q8TF42	B4E2F1	Q4W5T8
B3KT04	H0Y430	Q14185
Q9BVJ8	B4DHA1	H0YAS8
B4DS50	A2IPI2	Q96L91
O75394	A0A024R152	A6PVM9
A0A024R5N4	Q9Y4K1	Q13164
A8K2Q6	B7Z5K2	A0A024R781
P33763	G3V3R5	Q9C0B5
Q969Z3	A0A087WSY5	A1L378
B2R4C9	J3QRE0	B3KQC5
C9JE12	Q5VWN6	H0YM74
J3KRL6	Q9NQT5	G8JLP4
Q5T0N1	A8K1Z4	H3BRE8
B4DSA7	Q9P2M7	Q14554
Q9UMN6	B3KP47	A0A087WSY5
Q9Y4D2	A8K8Z4	J3KTI4
C9J840	I3L1R8	Q6NX58
H7C5G1	Q8TC57	A8K1Z4
Q3MIP1	Q9NRZ7	B2R988
P49716	Q9NPE2	Q6AZY7
A0A024RAB6	P16383	P48553
Q96P48	H3BUW8	Q6ZN55
H0YJI8	Q9H2A2	Q6ZVL3
Q9NQS1	P30414	Q6EMK4
B4DHA1	A0A087WW06	Q68E09
C9J102	Q8TET0	I6MBV4
A2IPI2	B0QYZ7	Q9ULM3
B3KY23	B4DQ93	Q96LR5
Q494V2	K7ESE5	Q9HCU4
H0YAS8	P78551	A0A024RAM7
B4DHC6	B7WP74	O75151
A6PVM9	P0C2Y1	Q8TC57
A0A024R781	O94919	H7BYY2
Q9Y2S0	Q45KI0	Q9BYV8
Q9C0B5	Q8IXT5	A1A4B9
B4DXF5	Q9Y3C8	J3QQQ3
A1L378	E9PRS0	H3BUW8
O75427	B4DRF3	Q53TK4
V9GYJ4	Q6YHU6	P08582
G8JLP4	A6XGM5	B4DRL9
H3BRE8	B4DXS3	A2IBA6
Q96BF6	B7Z819	P49137
Q9BRS2	A0A024R5G7	Q5JXR7
Q14554	F8WCQ3	G3V1L6
Q96F24	C9JE98	Q59FB8
B7Z8R4	H0YCR5	Q5QP82
B7Z5K2	H9KVD1	Q8N1G2
A0A087WSY5	Q16344	O96007
A0A087X246	P50747	Q9NPE3
J3KTI4	B3KUM0	B7WP74
Q6NX58	J3QQL5	P0C2Y1
F8VSD7	B4DPU2	O94919
B2R988	B8ZZF8	H0YES4
Q9P2M7	B3KNQ9	Q8NFZ8
B3KW45	Q66K47	Q8WWI5
Q6AZY7	F6SS63	C9JXX7
B3KWS5	Q8TDX9	Q5T440
E9PJU8	B4DTS3	B4E071
Q9UKK3	Q8NHZ8	B4DRF3
Q6EMK4	B4E2E7	A8MZH8
Q68E09	C0LQF2	Q9H0F6
I6MBV4	V9GYN5	A0A087WXN9
P51841	K7ELV1	B4DKU5
H7BYY2	Q8WUF8	B2R9K5
Q9BYV8	H0Y919	E9PS47
H3BUW8	Q8N9Z4	H9KVD1
Q96NA2	G3V1P3	H0Y544
B4DRL9	E5RFX8	A8YXX5
P49137	A2RU67	E9PSG0
Q59FB8	I3L3E4	Q9UHW5
Q5QP82	O60739	B4DMQ7
Q8N1G2	P62328	Q504Q3
O96007	H0UI53	B3KUM0
Q9NPE3	E5RH18	J3QS03
O94919	Q4G1C4	Q6ZT21
K7EKZ6	O43665	B3KXC4
H0YES4	C9JBE7	H7C2K2
A0A024R500	K7EL95	B4DKH9
Q53GY5	Q7Z677	B3KNQ9
E9PRS0	Q8IVZ3	F6SS63
Q8NFZ8	Q5TAQ0	B4DTS3
Q8WWI5	M0QXN6	B4DUF8
Q96EN8	Q8N6N3	F8WEC6
C9JXX7	I2D5I8	B4E2E7
Q9BWS2	C9JF16	Q9NPG8
Q9H7E2	E7EVH9	B4DHQ5
P46734	B4DNI1	H0Y919
A8MZH8	Q9NX55	B3KQ74
A0A024R5G7	H3BSV1	B4DV83
B4DKU5	C9JZJ5	Q6PIA2
C9JH23	L8ECB7	A0A087WWG1
B4DGK8	F2Z298	Q15545
A6NFN3	H3BRK5	M0R0A0
Q5SY16	O95092	A2RU67
E9PS47	A0A0S2Z3A0	E5RFY9
H9KVD1	A0A126LAW1	K7ELE9
Q9NPU0	A0A1U9X7B3	H7C0P7
H0Y544		Q8N9J5
A0A0B4J2A0		Q8IZA9
E9PSG0		J3JS70
Q504Q3		B4DEN5
B3KUM0		A0A024QZ21
H0Y4R5		Q9ULC3
B3KXC4		C9JBE7
B7Z7H3		Q99557
Q8TDX9		Q8IVZ3
Q9HBH1		A0A087WYV6
B4DTS3		C9JA90
B4DDK7		P0DJ93
Q8N141		Q05CF4
F8WEC6		H0YGN0
B4DHQ5		I2D5I8
K7ESE6		F5GXX5
B4DEE6		C9JF16
H0Y919		K7EN65
H3BP32		B4DLM7
B4DV83		Q96B39
Q6PIA2		Q504U0
Q8WXS4		B4DNI1
A0A0A0MSU3		X6R6A3
Q9BSY0		Q9NX55
Q8N9J5		H7C561
J3JS70		H0YBM4
I3L1T3		B8ZZ31
O95164		A0A0S2Z3A0
A0A087WUD7		A0A0U1RQF3
Q9ULC3		A0A126LB07
C9JBE7		A0A126LAW1
Q8IVZ3		A0A1B0GVS8
Q5TAQ0		A0A1B0GVI6
P0DJ93		A0A1B0GTG3
A0A0A0MRT7		A0A1C9J732
Q96GE9
Q05CF4
A0JLT0
H0YGN0
I2D5I8
Q8N8J7
K7EN65
U3KQP9
D6RIE4
Q504U0
X6R6A3
K7EJT1
I3L4X3
L8ECB7
A0A0S2Z4Z3
A0A0U1RQF3
A0A126LAW1
A0A1B0GV70
A0A1C9J732
A0A1U9X7B3
A0A1W2PRD0
